# Supplementary material for: Neutrophil-to-lymphocyte ratio may predict clinical relapse in ulcerative colitis patients with mucosal healing
Source: PLoS One. 2023 Jan 12;18(1):e0280252. doi: 10.1371/journal.pone.0280252 (PMC9836288; doi:10.1371/journal.pone.0280252)
Supplement: S1 Data — (XLSX) [file pone.0280252.s001.xlsx]

## Sheet: Sheet2
ID	Sex_M0F1	Age_UC onset	Extension_E	Age_colonoscopy	UC_duration	MES_0w	Labo_0w	WBC_0w	Neut_0w	Lympho_0w	Neut_count_0w	Lympho_count_0w	NLR_0w	Hb_0w	MCV_0w	Plt_0w	CRP_0w	TP_0w	Alb_0w	event01	duration_days
1	0	50.5534	3	61.4877	10.9342	1	40183	7200	72.4	18.3	5212.8	1317.6	3.95628	15.2	95	20	0.55	7.5	4.4	1	2675
2	1	59.6	3	74.0411	14.4411	0	40316	4600	78.3	19.2	3601.8	883.2	4.07812	10.7	92	18.8	0.13	6.1	3.7	0	35
3	0	18.3836	1	41.4466	23.063	0	40154	5600	55.9	34.3	3130.4	1920.8	1.62974	15.1	88	20.5	0.17	6.9	4.1	1	189
4	1	20.8767	2	41.6082	20.7315	1	40063	4000	64.1	28.3	2564	1132	2.26502	11.5	91	29.8	0.02	6.7	4.2	0	4134
5	0	28.3918	3	38.7918	10.4	0	40227	3600	60.8	28.5	2188.8	1026	2.13333	15.5	88	16.8	0.01	7.1	4.5	0	27
6	1	14.1425	3	34.2219	20.0795	1	40010	4500	40.4	50.7	1818	2281.5	0.796844	12.3	91	23.1	0.02	7.1	4.1	1	248
7	1	64.2767	2	66.3452	2.06849	0	40133	6600	69.1	24.1	4560.6	1590.6	2.86722	13.3	93	21	0.13	7.2	4.1	1	189
8	0	55.2959	2	63.7205	8.42466	0	40338	7000	69.9	19.9	4893	1393	3.51256	15.4	102	25	0.03	6.9	4.1	0	3264
9	1	35.9425	2	42.0356	6.09315	0	40316	4000	49.4	37.2	1976	1488	1.32796	12.4	92	22	0.03	6.9	4.1	0	1779
10	1	49.0959	3	61.2	12.1041	0	40210	7800	57	38.2	4446	2979.6	1.49215	14.2	94	21.6	0.22	7.2	4.4	0	4088
11	0	28.811	1	42.3425	13.5315	0	40161	4500	51.8	37.4	2331	1683	1.38503	15.3	89	24.9	0.02	7.9	4.6	1	4116
12	0	24.4247	3	45.6274	21.2027	0	40156	5800	65.1	27.1	3775.8	1571.8	2.40221	15.8	94	20.5	0.02	7.2	4.5	0	1549
13	1	15.0055	3	20.3096	5.30411	0	40274	8300	61.4	30.5	5096.2	2531.5	2.01311	13.1	96	30.8	0.05	7.3	4.4	1	1054
14	0	38.3836	3	39.3562	0.972603	0	40228	6100	60.8	26	3708.8	1586	2.33846	15.3	90	16.4	0.02	7.7	4.7	0	4107
15	0	54.3616	1	72.2685	17.9068	0	40231	4700	59.3	30.8	2787.1	1447.6	1.92532	14.7	101	18.3	0.01	6.6	4.2	0	2548
16	0	15.1123	3	18.0329	2.92055	0	40233	6800	53.3	37.8	3624.4	2570.4	1.41005	14.3	92	25.9	0.02	6.5	4	0	4067
17	1	27.811	1	48.9781	21.1671	1	40149	4400	50.1	37.4	2204.4	1645.6	1.33957	12.9	87	25.8	0.04	6.9	4	1	900
18	1	31.1233	2	40.2904	9.16712	0	40238	4500	58	35	2610	1575	1.65714	10.8	77	28.2	0.01	7.4	4.4	1	753
19	0	54.0356	2	53.9973	-0.0383562	1	40287	6500	42.8	48	2782	3120	0.891667	14.5	83	13.2	0.14	7.1	4.2	0	3376
20	0	79.9123	3	81.2493	1.33699	0	40241	6500	70	21	4550	1365	3.33333	15.6	89	17.2	0.04	7.2	4.5	1	326
21	0	29.4822	2	30.8192	1.33699	0	40162	5100	68.1	23	3473.1	1173	2.96087	15.1	87	22.3	0.07	6.5	4.2	0	19
22	1	27.5534	1	37.8274	10.274	0	40154	7400	66	27	4884	1998	2.44444	14.6	88	28.1	0.01	6.7	4.3	1	98
23	1	28.8356	3	63.0411	34.2055	0	40245	5800	53.6	40	3108.8	2320	1.34	14.7	90	27.6	0.1	7.5	4.3	0	4089
24	0	60.0411	3	74.2329	14.1918	0	40351	6500	63	25	4095	1625	2.52	15.1	94	20.3	0.04	7.1	4.1	0	2914
25	1	20.1288	1	22.7589	2.63014	0	40248	5400	49.3	43.9	2662.2	2370.6	1.12301	12.8	92	20.9	0.01	6.8	4.2	1	117
26	1	28.4082	2	45.6274	17.2192	0	40163	4800	34.2	45.1	1641.6	2164.8	0.758315	12.2	86	31.7	0.02	6.7	4.1	1	2939
27	0	55.263	2	77.5068	22.2438	1	40261	4600	46	36	2116	1656	1.27778	11	97	21.6	0.04	7	4.2	1	1168
28	1	27.6822	3	54.9288	27.2466	1	40408	5000	69.6	22.6	3480	1130	3.07965	13.3	95	16.5	0.02	7	4.3	0	1462
29	1	16.0795	3	22.9945	6.91507	0	40276	7700	66.4	23.2	5112.8	1786.4	2.86207	13.7	91	26	0.06	7	4	1	3850
30	0	25.7288	3	55.989	30.2603	0	39995	6700	61.7	31	4133.9	2077	1.99032	14	93	18.3	0.02	6.8	4.2	0	1564
31	0	37.9233	2	73.189	35.2658	1	40190	5800	49.8	44.2	2888.4	2563.6	1.1267	15.1	94	15.3	0.04	6.5	4	1	2878
32	1	39.0959	3	72.3644	33.2685	0	40231	5300	72.2	15.6	3826.6	826.8	4.62821	13.1	95	17	0.12	7	4.2	0	4073
33	0	33.5836	1	40.6877	7.10411	0	40379	5500	49.4	42.8	2717	2354	1.15421	14	91	20.2	0.01	6.4	4.2	1	2738
34	1	36.7425	2	59.0356	22.2932	1	40280	5300	62.1	30.5	3291.3	1616.5	2.03607	12.9	93	29.2	1.25	7.6	3.7	1	1516
35	1	33.8466	3	55.1452	21.2986	0	40283	4000	40.4	42.5	1616	1700	0.950588	14.5	94	22.2	0.25	7.3	4.5	1	2869
36	0	44.0658	2	55.2986	11.2329	0	40316	6000	62.7	28.4	3762	1704	2.20775	13.7	96	17	0.83	6.3	3.9	1	1240
37	0	51.0603	2	58.3616	7.30137	1	40337	5200	63.4	30.5	3296.8	1586	2.07869	13.8	93	18.8	0.02	6.4	3.9	1	1884
38	0	36.863	3	49.0055	12.1425	1	40289	7500	66.3	22.1	4972.5	1657.5	3	14.5	92	20.9	0.37	7.4	4.2	0	1430
39	1	14.7699	2	19.5068	4.73699	1	40323	6600	68	17	4488	1122	4	10.4	71	24	0.1	7.2	4.1	1	428
40	0	26.7479	1	29.3288	2.58082	0	40394	5000	49.6	39	2480	1950	1.27179	13.7	91	15.2	0.01	6.8	4.5	0	18
41	0	29.9616	3	42.9671	13.0055	1	40298	7500	68.4	20.3	5130	1522.5	3.36946	14.9	90	26.3	0.06	7.4	4.2	0	1412
42	0	32.9644	2	48	15.0356	1	40296	3900	42.8	38.7	1669.2	1509.3	1.10594	15.1	100	20	0.01	7.3	4.4	0	4035
43	1	57.9699	1	61.2411	3.27123	0	40247	7000	64.8	28.6	4536	2002	2.26573	13.5	92	26.7	0.03	7.2	4	0	2753
44	1	39.5096	3	63.8986	24.389	0	40315	6200	62.7	29.9	3887.4	1853.8	2.09699	12.8	90	25.3	0.03	7	4.3	1	589
45	1	22.0521	2	34.3507	12.2986	0	40316	5500	54.9	39.4	3019.5	2167	1.3934	13.1	87	20.6	0.01	6.9	4.2	1	112
46	1	34.6384	1	39.0164	4.37808	0	40316	4400	60.1	32.7	2644.4	1438.8	1.83792	12	88	28.2	0.01	7.4	4.4	0	3291
47	1	48.8082	4	62.1918	13.3836	0	40316	6500	60.1	34.4	3906.5	2236	1.74709	13.9	95	19.6	0.06	7.3	4	0	525
48	0	35.8329	2	39.5534	3.72055	1	40319	9100	72.1	21.9	6561.1	1992.9	3.29224	15.2	92	22.7	0.04	6.5	4	0	4030
49	1	27.063	2	42.4575	15.3945	0	40360	3100	53.9	39.4	1670.9	1221.4	1.36802	12.5	91	19.9	0.01	6.9	4.4	0	3748
50	0	30.0603	1	43.4603	13.4	0	40247	6700	63.1	27.4	4227.7	1835.8	2.30292	15.4	86	15.7	0.03	6.8	4.3	1	121
51	1	45.5479	2	65.2877	19.7397	0	40322	4700	52.8	42.9	2481.6	2016.3	1.23077	12.8	90	18.6	0.01	7.1	4.4	0	2543
52	0	36.9589	1	46.3589	9.4	0	40323	5200	57.9	33.1	3010.8	1721.2	1.74924	15.6	94	26.7	0.02	6.6	4.3	0	3746
53	0	39.7616	3	43.2877	3.52603	1	40287	4800	77.3	16.6	3710.4	796.8	4.65663	13.8	93	23.9	0.01	7.3	4.7	0	244
54	0	30.6411	1	35.0548	4.4137	0	40344	5000	55.5	34.3	2775	1715	1.61808	15.5	87	22.8	0.02	6.9	4.3	1	2354
55	0	30.0521	2	38.4712	8.41918	1	40330	9500	72	15.9	6840	1510.5	4.5283	14.8	92	27.4	0.24	6.7	3.9	1	2878
56	0	37.8849	3	58.3178	20.4329	0	40212	5300	52.3	34.7	2771.9	1839.1	1.5072	15.1	90	19.8	0.01	6.4	4.2	0	2126
57	0	50.9425	2	69.389	18.4466	0	40337	4700	66.5	23.2	3125.5	1090.4	2.86638	16.1	97	17.5	0.05	6.7	3.9	1	93
58	1	28.3726	3	43.3205	14.9479	0	40337	7100	62.2	32.6	4416.2	2314.6	1.90798	10.8	82	33.9	0.01	7	4.1	0	15
59	0	50.4219	3	63.3726	12.9507	0	40310	5500	54.3	36.7	2986.5	2018.5	1.47956	14.1	93	20.2	0.1	7.4	4.5	0	265
60	0	26.6849	2	34.2247	7.53973	0	40212	4300	68.2	23.8	2932.6	1023.4	2.86555	16.7	89	16.2	0.02	7.4	4.8	0	65
61	0	25.263	3	32.7205	7.45753	0	40344	5400	45.7	44	2467.8	2376	1.03864	15	92	21.3	0.04	6.7	4.3	0	3934
62	1	33.0548	3	33.4384	0.383562	1	40350	5300	51.2	38.5	2713.6	2040.5	1.32987	14.2	92	22	0.02	7.8	4.6	1	92
63	0	39.4356	2	60.9178	21.4822	0	40350	7100	72.2	21.7	5126.2	1540.7	3.32719	15.3	89	19.3	0.02	6.5	4.2	0	3987
64	1	33.1616	2	66.6521	33.4904	0	40350	5000	50	32.9	2500	1645	1.51976	11	93	19.6	0.16	7	4.5	0	3766
65	1	25.4411	3	46.926	21.4849	0	40484	9600	65.1	24.6	6249.6	2361.6	2.64634	12.9	96	25.6	0.21	6.7	3.9	0	2072
66	1	37.5671	1	55.0575	17.4904	0	40354	4400	56.6	34.3	2490.4	1509.2	1.65015	13.7	90	22.9	0.08	7.3	4.3	0	3727
67	1	61.9096	2	68.8219	6.91233	0	40373	4100	56.4	36.3	2312.4	1488.3	1.55372	13.1	94	18.9	0.02	6.5	3.9	0	3243
68	1	25.9726	3	53.9068	27.9342	1	40274	7100	57.7	29.7	4096.7	2108.7	1.94276	11.8	89	29.9	0.04	6.7	3.9	1	838
69	0	24.8849	2	36.9041	12.0192	0	40499	4700	63.6	29.3	2989.2	1377.1	2.17065	15.8	94	24.7	0.04	7.1	4.2	0	30
70	0	23.6301	3	28.5671	4.93699	0	40367	5500	41.6	45.5	2288	2502.5	0.914286	14.4	89	16.2	0.01	6.5	4.7	1	1126
71	1	31.5534	1	42.0795	10.526	0	40289	4300	57.9	34.5	2489.7	1483.5	1.67826	12.3	96	12.3	0.01	7.2	4.1	1	187
72	0	36.2219	3	37.7479	1.52603	0	40371	3300	42.8	49.7	1412.4	1640.1	0.861167	13.9	87	21.1	0.01	7	4.5	1	631
73	1	33.8466	1	40.6301	6.78356	0	40371	6000	64	29	3840	1740	2.2069	11.5	78	32	0.08	7	4.3	1	456
74	1	41.6795	3	48.211	6.53151	1	40478	4500	57.8	35.8	2601	1611	1.61453	11.4	89	24.4	0.01	6.6	4.3	0	1353
75	0	35.7315	2	68.3753	32.6438	0	40375	5800	74.2	19.9	4303.6	1154.2	3.72864	13.9	88	19.1	0.02	6.9	4.3	1	1281
76	0	28.7014	1	34.2521	5.55068	1	40379	7400	65.3	26.4	4832.2	1953.6	2.47348	13.1	90	28	0.01	7.2	4.5	1	15
77	0	38.6164	2	56.1753	17.5589	0	40379	6300	59.2	26.5	3729.6	1669.5	2.23396	16.3	89	34.4	0.04	7.1	4.4	1	273
78	1	57.4493	1	66.589	9.13973	1	40381	4500	47.7	47	2146.5	2115	1.01489	13	89	15.5	0.04	6.9	4.1	1	1966
79	1	27.4384	1	30.7616	3.32329	0	40249	6500	64.1	27.6	4166.5	1794	2.32246	14.4	91	34.3	0.01	NA	4.2	1	213
80	1	34.5151	2	44.0959	9.58082	0	40415	4000	68.6	20.9	2744	836	3.2823	9.7	98	30.1	0.02	6.2	3.8	1	310
81	0	34.0411	3	46.6247	12.5836	0	40359	4100	64.3	27.4	2636.3	1123.4	2.34672	15.8	92	19.3	0.01	6.8	4.3	0	382
82	1	52.0822	3	58.8384	6.75616	1	40281	7400	65.2	28.1	4824.8	2079.4	2.32028	12	89	32.8	0.32	7	3.7	1	1947
83	1	20.8219	3	33.6767	12.8548	0	40527	8500	67.9	26.2	5771.5	2227	2.5916	14.2	97	21.4	0.03	7.5	4.8	1	2686
84	1	30.2795	1	50.8877	20.6082	1	40309	6100	42.5	50.2	2592.5	3062.2	0.846614	14.8	89	44.1	0.06	7.8	3.9	0	3792
85	1	18.9808	2	33.6055	14.6247	1	40403	7300	57.9	29.2	4226.7	2131.6	1.98288	12.3	87	37.7	2.45	7.7	4	1	3216
86	0	17.6219	2	28.2603	10.6384	1	40318	6900	62	26	4278	1794	2.38462	13.3	72	35.6	0.1	7.6	4.8	0	1138
87	1	9.38356	3	39.0356	29.6521	0	40497	7600	51.5	40.7	3914	3093.2	1.26536	13.2	92	25.8	0.03	7.1	4.2	0	3779
88	1	40.2329	1	70.8959	30.663	0	40421	5500	73.2	19.2	4026	1056	3.8125	14.5	98	17.5	0.01	7.3	4.2	1	1961
89	0	23.5397	3	30.6247	7.08493	0	40338	4600	58.4	31.5	2686.4	1449	1.85397	15	96	14.9	0.01	6.7	4.4	1	156
90	0	29.4904	3	61.6795	32.189	1	40484	6000	68.2	22	4092	1320	3.1	16.3	92	19.9	0.09	6.9	4.2	0	363
91	1	20.874	2	40.5562	19.6822	0	40512	4300	48	39.4	2064	1694.2	1.21827	12.5	94	23.8	0.06	6.8	4	1	2636
92	0	49.1973	3	74.5562	25.3589	1	40406	9800	61	29	5978	2842	2.10345	12	85	31.8	1.83	6.9	3.5	1	571
93	0	45.2438	2	62.9342	17.6904	0	40427	6000	49.7	39.9	2982	2394	1.24561	16.8	96	16	0.21	7	4.7	0	1709
94	1	28.4712	3	38.9973	10.526	0	40473	5900	65.2	27.2	3846.8	1604.8	2.39706	12.4	99	17.7	0.05	7.7	4.1	0	3803
95	1	55.6822	1	62.7973	7.11507	1	40431	4100	72.3	19.1	2964.3	783.1	3.78534	13	92	15	0.01	6.9	4.1	1	38
96	0	22.8356	3	29.8219	6.9863	0	40331	3800	62.7	28.6	2382.6	1086.8	2.19231	15.4	90	22.4	0.07	7.3	4.6	1	683
97	0	18.9041	3	25.3151	6.41096	0	40511	4300	63	26	2709	1118	2.42308	13.8	98	14.1	0.02	7.4	4.4	0	7
98	0	26.0959	3	27.337	1.2411	1	40448	6200	55.6	26.1	3447.2	1618.2	2.13027	13.5	94	12.3	0.64	7.3	4.1	0	1417
99	1	24.3562	2	46.126	21.7699	0	40473	6100	59	27	3599	1647	2.18519	13.3	95	19.8	0.16	7.2	4.4	1	669
100	0	19.1233	2	37.8932	18.7699	0	40429	6300	33.3	53.6	2097.9	3376.8	0.621269	15.6	84	18.3	0.03	7.6	4.5	0	3873
101	0	26.6521	3	39.4658	12.8137	0	40374	5100	56	31.8	2856	1621.8	1.76101	15.8	87	17.9	0.02	6.8	4.4	0	263
102	0	31.011	3	37.4986	6.48767	1	40476	5700	47	46	2679	2622	1.02174	14.7	79	18.6	0.04	7.3	4.4	1	11
103	0	38.2301	2	44.0466	5.81644	0	40284	5700	49.8	35.6	2838.6	2029.2	1.39888	14.6	93	21.4	0.03	7.4	4.6	0	7
104	1	62.6274	3	69.2904	6.66301	1	40450	3600	57.8	36.3	2080.8	1306.8	1.59229	12.9	95	15	0.04	6.9	4	0	2687
105	0	35.7781	3	37.6027	1.82466	1	40480	6900	58	32.2	4002	2221.8	1.80124	14.2	92	25.6	0.06	7.3	4.6	0	11
106	1	18.9041	3	37.6658	18.7616	0	40483	9800	74.8	16.1	7330.4	1577.8	4.64596	12.1	86	43.9	0.03	7.5	4.2	0	3866
107	1	27.2795	1	34.0356	6.75616	0	40393	6100	56.2	36.3	3428.2	2214.3	1.54821	12.2	91	27.5	0.03	7.6	4.7	0	3822
108	0	24.3534	2	54.2247	29.8712	0	40332	5700	51.7	34.4	2946.9	1960.8	1.50291	14.8	95	28.1	0.15	7.2	4.2	0	2822
109	1	29.7863	2	38.8986	9.11233	0	40491	8400	72	24.9	6048	2091.6	2.89157	13.2	92	23.7	0.01	7.1	4.3	0	386
110	1	47.2493	1	62.1315	14.8822	0	40473	5700	70.4	24.5	4012.8	1396.5	2.87347	13.3	91	22.2	0.03	7.1	3.9	1	3238
111	0	42.8521	3	46.2329	3.38082	0	40498	7200	48.3	41.5	3477.6	2988	1.16386	16.6	87	22.8	0.07	7.2	4.5	0	2479
112	0	19.9863	2	29.2082	9.22192	0	40400	4400	54.3	35.6	2389.2	1566.4	1.52528	15.2	86	23.3	0.03	6.5	4.2	0	376
113	1	50.2356	3	60.7178	10.4822	0	40504	5500	55	18	3025	990	3.05556	12.3	95	19.4	0.02	7.4	4.7	1	177
114	1	22.2959	3	29.7863	7.49041	1	40507	8200	58	28	4756	2296	2.07143	11.8	70	41.1	0.17	8.8	4.7	0	1301
115	1	51.8027	3	62.6356	10.8329	0	40511	4800	58.1	31.8	2788.8	1526.4	1.82704	14	99	16.8	0.05	7.2	4.2	0	11
116	0	35.9562	1	41.8712	5.91507	1	40655	4300	56.3	24.2	2420.9	1040.6	2.32645	14	87	23.5	0.11	6.7	4.3	1	2921
117	0	15.0466	3	59.9945	44.9479	1	40456	8500	45	7	3825	595	6.42857	13.6	103	12.3	0.05	7	3.8	0	336
118	0	22.5068	2	40.4384	17.9315	0	40515	8800	69.9	20.3	6151.2	1786.4	3.44335	14.5	89	18.8	1.29	7.2	4.3	1	104
119	0	46.6658	3	63.2685	16.6027	1	40515	5000	53.2	38.4	2660	1920	1.38542	13.2	87	25.9	0.55	6.9	4.1	1	983
120	1	42.074	3	44.0027	1.92877	0	40518	7200	68.3	22.7	4917.6	1634.4	3.00881	13.6	87	23.4	0.03	6.7	4.1	1	905
121	0	39.1644	2	53.5205	14.3562	1	40476	5000	60.8	29.4	3040	1470	2.06803	14.1	93	24.7	0.05	7.1	4.1	1	1274
122	0	42.1644	2	57.2712	15.1068	0	40463	6200	61.1	32.2	3788.2	1996.4	1.89752	15.2	98	20.7	0.07	7.6	4.2	0	3781
123	0	22.0877	1	34.7808	12.6932	0	40519	5800	47.4	36.4	2749.2	2111.2	1.3022	14.6	84	29.5	0.04	7.4	4.8	0	7
124	1	31.926	2	43.8822	11.9562	0	40525	6000	72	22.8	4320	1368	3.15789	13.7	90	26.3	0.02	6.8	4.2	0	0
125	1	30.2767	3	46.8219	16.5452	0	40525	4800	48	44	2304	2112	1.09091	14	97	22	0.02	7.1	4.8	0	2662
126	1	39.4137	2	78.389	38.9753	0	40525	5400	60.6	32.3	3272.4	1744.2	1.87616	11.6	99	23.1	0.54	7.7	4.3	0	3805
127	0	27.0082	1	41.7205	14.7123	1	40456	4600	46.3	46	2129.8	2116	1.00652	13.4	92	20.8	0.04	6.7	4.4	0	2409
128	0	41.1178	3	54.8356	13.7178	0	40528	9100	58	37	5278	3367	1.56757	15.6	78	33.8	0.23	7.3	4.2	1	1471
129	1	49.9425	2	62.9178	12.9753	0	40522	5400	59.9	33.6	3234.6	1814.4	1.78274	12.9	91	26.4	0.14	7.4	4.3	0	1278
